# Supplementary material for: Theranostics of Primary Prostate Cancer: Beyond PSMA and GRP-R
Source: Cancers (Basel). 2023 Apr 18;15(8):2345. doi: 10.3390/cancers15082345 (PMC10137308; doi:10.3390/cancers15082345)
Supplement: Supplementary file 1 [file cancers-15-02345-s001.zip]

Archive with 1 entries (1 files):
- cancers-2258949-supplementary.pdf
